# Supplementary material for: Systematic review and meta-analysis of the effectiveness of polypeptide, virus-like particles, and viral vector vaccines for foot-and-mouth disease (2020–2025)
Source: Sci Rep. 2025 Nov 10;15:39370. doi: 10.1038/s41598-025-24078-5 (PMC12603288; doi:10.1038/s41598-025-24078-5)
Supplement: Supplementary file 1 — Supplementary Material 1 [file 41598_2025_24078_MOESM1_ESM.r]

  #data_studyid_correct zero events
  # 1. Install and load the required packages (if not already installed)
  if (!requireNamespace("meta", quietly = TRUE)) install.packages("meta")
if (!requireNamespace("readr", quietly = TRUE)) install.packages("readr") # For read_csv
if (!requireNamespace("dplyr", quietly = TRUE)) install.packages("dplyr") # For data manipulation
library(meta)
library(readr)
library(dplyr)

# 2. Load the dataset from 'data.xlsx - Sheet1.csv'
# This is the new data source for the meta-analysis.
data_raw <- read_xlsx("d://SSD/reviews/FMD2/scientific reports/data.xlsx")

# 3. Apply the "zero event correction" as described:
#    - When the number of events was zero, the total number of events increased by 0.01.
#    - When all cases had events (events == total), 0.01 was subtracted from the total number of events.

data_corrected <- data_raw %>%
  rowwise() %>% # Apply operations row by row for each study
  mutate(
    # Ensure numeric types for calculations to prevent errors
    Events_Tx = as.numeric(Events_Tx),
    Total_Tx = as.numeric(Total_Tx),
    Events_Ctrl = as.numeric(Events_Ctrl),
    Total_Ctrl = as.numeric(Total_Ctrl),
    
    # Correct for Treatment Group (Events_Tx, Total_Tx)
    Events_Tx_corrected = case_when(
      Events_Tx == 0 ~ Events_Tx + 0.01,         # If events are zero, add 0.01
      Events_Tx == Total_Tx ~ Events_Tx - 0.01, # If all cases had events, subtract 0.01
      TRUE ~ Events_Tx                          # Otherwise, no change
    ),
    Total_Tx_corrected = Total_Tx, # The paper's description implies only events are modified, not total, for this specific correction.
    
    # Correct for Control Group (Events_Ctrl, Total_Ctrl)
    Events_Ctrl_corrected = case_when(
      Events_Ctrl == 0 ~ Events_Ctrl + 0.01,         # If events are zero, add 0.01
      Events_Ctrl == Total_Ctrl ~ Events_Ctrl - 0.01, # If all cases had events, subtract 0.01
      TRUE ~ Events_Ctrl                          # Otherwise, no change
    ),
    Total_Ctrl_corrected = Total_Ctrl # The paper's description implies only events are modified, not total, for this specific correction.
  ) %>%
  ungroup() %>% # Stop applying operations row by row
  # Filter out rows where Total_Tx or Total_Ctrl might be 0, as this would cause division by zero in RR calculation.
  # The correction should prevent 0 events from being an issue, but total counts must be positive.
  filter(Total_Tx_corrected > 0 & Total_Ctrl_corrected > 0)

print("--- Data after Zero-Event Correction (Head) ---")
print(head(data_corrected))

# 4. The dummy row for "Control group" is not added, as per your previous request.
# data_combined now directly uses data_corrected.
data_combined <- data_corrected

# Ensure 'study_ID' is a factor for consistent ordering in the plot.
data_combined$study_ID <- factor(data_combined$study_ID,
                                 levels = unique(data_corrected$study_ID))

# 'Vaccine_Type' factor level setting is also adjusted.
data_combined$Vaccine_Type <- factor(data_combined$Vaccine_Type,
                                     levels = unique(data_corrected$Vaccine_Type))


# 5. Perform meta-analysis using metabin
# 'study_ID' is used as the label for each study. No subgroup analysis is performed.
meta_result_by_study <- metabin(
  event.e = Events_Tx_corrected,     # Use corrected events for treatment group
  n.e = Total_Tx_corrected,          # Use corrected total for treatment group
  event.c = Events_Ctrl_corrected,   # Use corrected events for control group
  n.c = Total_Ctrl_corrected,        # Use corrected total for control group
  data = data_combined,              # Use the combined and corrected data
  studlab = data_combined$study_ID,  # Label each row by its study_ID
  sm = "RR",                         # Summary measure: Risk Ratio
  method = "Inverse",                # Inverse variance method for pooling
  method.tau = "REML",               # Tau-squared estimator: Restricted Maximum Likelihood (robust for small N)
  method.random.ci = "HK"            # Confidence Interval method for random-effects: Hartung-Knapp
)

# 6. Print the detailed results of the meta-analysis to the console.
print("--- Meta-Analysis Results by Study ID ---")
print(meta_result_by_study)

# 7. Create a forest plot to visualize the results of the meta-analysis.
png("forestplot_id.png", width = 900, height = 400)
forest(meta_result_by_study,
       main = "Comparison: Treatment vs Control group\n(Random Effects Model)", # Main title of the plot
       # Studies will be sorted by their natural order in the data_combined dataframe.
       # If you want a specific order (e.g., by effect size), you can use sortvar = TE.
       xlab = "Risk Ratio", # Label for the x-axis
       comb.random = TRUE,  # Display the pooled effect from the random-effects model
       comb.fixed = TRUE,   # Display the pooled effect from the common (fixed) effect model
       print.tau2 = TRUE,   # Print the Tau-squared heterogeneity statistic
       print.I2 = TRUE,     # Print the I-squared heterogeneity statistic
       print.Q = TRUE,      # Print the Q-statistic for heterogeneity
       col.square = "black", # Color of the squares representing individual study effects
       col.diamond = "blue", # Color of the diamond representing the pooled effect
       # fs.* arguments control font sizes for various plot elements
       fs.axis = 10, fs.xlab = 12, fs.studlab = 10, fs.summary = 10,
       
       # leftlabs defines the labels for the columns on the left side of the plot
       # leftcols specifies which data columns from the meta-analysis object to display
       leftlabs = c("Study ID", "Events", "Total", "Events", "Total"),
       leftcols = c("studlab", "event.e", "n.e", "event.c", "n.c"),
       
       # rightlabs defines the labels for the columns on the right side of the plot
       # rightcols specifies which data columns from the meta-analysis object to display
       rightlabs = c("RR", "95%-CI"),
       rightcols = c("effect", "ci"),
       
       ref = 1, # Adds a vertical reference line at Risk Ratio = 1 (no effect)
       xlim = c(0.001, 1000), # Sets the limits for the x-axis (Risk Ratio) on a log scale
       at = c(0.001, 0.01, 0.1, 1, 10, 100, 1000), # Specifies the tick marks on the x-axis
       at.labels = c("0.001", "0.01", "0.1", "1", "10", "100", "1000"), # Labels for the tick marks
       colgap = "2mm", # Gap between columns
       lwd = 1, lwd.ci = 1, lwd.square = 1, lwd.diamond = 1, # Line widths for various plot elements
       plotwidth = "6cm" # Overall width of the plot area for study data and effects
)
dev.off()

================================================================================
   #data1 with subgroup 
  # 1. Install and load the required packages (if not already installed)
  if (!requireNamespace("meta", quietly = TRUE)) install.packages("meta")
if (!requireNamespace("readr", quietly = TRUE)) install.packages("readr") # For read_csv
if (!requireNamespace("dplyr", quietly = TRUE)) install.packages("dplyr") # For data manipulation
if (!requireNamespace("readxl", quietly = TRUE)) install.packages("readxl") # For read_xlsx
library(meta)
library(readr)
library(dplyr)
library(readxl) # Load readxl for read_xlsx

# 2. Load the dataset from 'data1.xlsx - Sheet1.csv'
# Using read_xlsx as per your provided path, assuming it's an Excel file.
# If it's a CSV, revert to read_csv.
data_raw <- read_excel("d://SSD/reviews/FMD2/scientific reports/data1.xlsx") # Assuming again1.xlsx is the correct file for this structure.
# If the file is actually a CSV, use read_csv("data1.xlsx - Sheet1.csv")

# 3. Apply the "zero event correction" as described in the paper:
#    - If events are 0, add 0.01 to events.
#    - If events equal total, subtract 0.01 from events.

data_corrected <- data_raw %>%
  rowwise() %>% # Apply operations row by row
  mutate(
    # Ensure numeric types for calculations
    Events_Tx = as.numeric(Events_Tx),
    Total_Tx = as.numeric(Total_Tx),
    Events_Ctrl = as.numeric(Events_Ctrl),
    Total_Ctrl = as.numeric(Total_Ctrl),
    
    # Correct for Treatment Group (Events_Tx, Total_Tx)
    Events_Tx_corrected = case_when(
      Events_Tx == 0 ~ Events_Tx + 0.01,
      Events_Tx == Total_Tx ~ Events_Tx - 0.01,
      TRUE ~ Events_Tx
    ),
    Total_Tx_corrected = Total_Tx, # No change to Total_Tx itself
    
    # Correct for Control Group (Events_Ctrl, Total_Ctrl)
    Events_Ctrl_corrected = case_when(
      Events_Ctrl == 0 ~ Events_Ctrl + 0.01,
      Events_Ctrl == Total_Ctrl ~ Events_Ctrl - 0.01,
      TRUE ~ Events_Ctrl
    ),
    Total_Ctrl_corrected = Total_Ctrl # No change to Total_Ctrl itself
  ) %>%
  ungroup() %>% # Stop applying operations row by row
  # Filter out rows where Total_Tx or Total_Ctrl might be 0 after corrections if any
  filter(Total_Tx_corrected > 0 & Total_Ctrl_corrected > 0)

print("--- Data after Zero-Event Correction ---")
print(head(data_corrected))

# 4. The dummy row for "Control group" is removed as requested.
# data_combined now directly uses data_corrected.
data_combined <- data_corrected

# Ensure 'study_ID' (which will be used as studlab) is a factor
data_combined$study_ID <- factor(data_combined$study_ID,
                                 levels = unique(data_corrected$study_ID))

# Ensure 'Vaccine_Type' is a factor for subgrouping
data_combined$Vaccine_Type <- factor(data_combined$Vaccine_Type,
                                     levels = unique(data_corrected$Vaccine_Type))


# 5. Perform meta-analysis using metabin with subgroup analysis by Vaccine_Type
meta_result_by_study <- metabin(
  event.e = Events_Tx_corrected,
  n.e = Total_Tx_corrected,
  event.c = Events_Ctrl_corrected,
  n.c = Total_Ctrl_corrected,
  data = data_combined,
  studlab = data_combined$study_ID, # Use study_ID as the label for each row
  sm = "RR",             # Risk Ratio
  method = "Inverse",    # Inverse variance method for pooling
  method.tau = "REML",   # Using REML for tau^2 estimation (more robust for small N)
  method.random.ci = "HK", # Hartung-Knapp for random-effects CI
  subgroup = data_combined$Vaccine_Type, # Subgroup by Vaccine_Type
  print.subgroup.name = TRUE # Print the name of the subgroup variable in the output
)

# 6. Print the results of the meta-analysis
print("--- Meta-Analysis Results by Study ID (with Vaccine Type Subgroups) ---")
print(meta_result_by_study)

# 7. Create a forest plot to visualize the results with subgroups
png("forest_plot_subgroup.png", width = 1300, height = 800)
forest(meta_result_by_study,
       main = "Comparison: Treatment vs Control group\n(Random Effects Model)",
       sortvar = TE, # Sort by treatment effect (log risk ratio) within subgroups
       byvar = data_combined$Vaccine_Type, # Use Vaccine_Type for subgrouping in the plot
       xlab = "Risk Ratio",
       comb.random = TRUE,
       comb.fixed = TRUE, # Display both common and random effects
       print.tau2 = TRUE,
       print.I2 = TRUE,
       print.Q = TRUE,
       col.square = "black",
       col.diamond = "blue",
       col.subgroup = "black", # Color for subgroup labels
       col.heterogeneity = "black", # Set heterogeneity statistics color to black
       # Set colors and fonts for common and random effect model labels
       col.label.common = "black",
       col.label.random = "black",
       font.label.common = 2, # 2 for bold
       font.label.random = 2, # 2 for bold
       font.heterogeneity = 2, # 2 for bold
       fs.axis = 10, fs.xlab = 12, fs.studlab = 10, fs.summary = 10, # fs.summary controls summary font size, which is often bold by default.
       
       # Display 'studlab', and Events/Total for experimental and control groups
       leftlabs = c("Study ID", "Events", "Total", "Events", "Total"),
       leftcols = c("studlab", "event.e", "n.e", "event.c", "n.c"),
       
       rightlabs = c("RR", "95%-CI"),
       rightcols = c("effect", "ci"),
       ref = 1, # Reference line at RR = 1
       xlim = c(0.001, 1000), # X-axis limits for log scale
       at = c(0.001, 0.01, 0.1, 1, 10, 100, 1000),
       at.labels = c("0.001", "0.01", "0.1", "1", "10", "100", "1000"),
       colgap = "2mm", lwd = 1, lwd.ci = 1, lwd.square = 1, lwd.diamond = 1,
       plotwidth = "6cm"
)
dev.off()
