# Supplementary material for: Systematic review and meta-analysis of the effectiveness of polypeptide, virus-like particles, and viral vector vaccines for foot-and-mouth disease (2020–2025)
Source: Sci Rep. 2025 Nov 10;15:39370. doi: 10.1038/s41598-025-24078-5 (PMC12603288; doi:10.1038/s41598-025-24078-5)
Supplement: Supplementary file 2 — Supplementary Material 2 [file 41598_2025_24078_MOESM2_ESM.xlsx]

## Sheet: Sheet1
auther	year	country	animal	protected number	total numbers	serotype	target of epitope	expression vector	vaccination dose	route of adminerstration	effacacy
Byeong-Min Song et al.	2024	Republic of Korea	Guinea pigs and pigs	Twenty-five white, cross-bred, Landrace female pigs (8 weeks old) were assigned to five groups with five animals each.	37 (12 guinea pigs and 25 pigs(8 weeks))	O/Jincheon/SKR/2014	Two-repeat B-cell epitope from VP1 (135–178 a.a.) and one single T-cell epitope from 3D (341–370 a.a.)	E. coli (pET30a vector)	1 mL/1 dose (200 μg) for guinea pigs; 2 mL/dose (1 mg) for pigs	Intramuscular	• PI value of 2BT-pIgG-Fc: 90.43% vs 81.75% for commercial FMDV vaccine.
											• PI value of 2BT-pIgG-Fc: 8.68% higher than commercial vaccine.
											• All five pigs produced FMDV-specific antibodies 42 days post-vaccination.
											• Serum from vaccinated pigs showed neutralizing ability against FMDV.
											• 2BTpIgG-Fc recombinant showed similar antibody production rates and neutralization efficiency to commercial inactivated vaccines.
Shin, S.H. et al.	2024	Republic of Korea	mice and pigs	Seven-week-old C57BL/6 female mice and pigs (n = 12)	Mice (n=4 or 5/group), Pigs (n=12)	A (topotype Asia)	Antigenic epitopes from FMD virus serotype A (Sea-97/G1, A22 Iraq, G-VII	Chimeric vaccine strain (Apo22 and Apo22-B)	15μg/mL for pigs; various doses for mice (1/10, 1/40, 1/160, 1/640 of 15μg		The Apo22-B vaccine is significantly more effective in providing protection and eliciting a strong immune response against Type A FMDV compared to the Apo22 vaccine.
Salma Akter et al.	2024	Bangladesh	guinea pigs	Forty-nine guinea pigs (GPs) were divided into two groups, nine in the control group and forty in the experimental group. Forty GPs were further divided into eight groups (A–H), five in each, whereas nine GPs of the control group were divided into three (X, Y and Z) groups	49 guinea pigs	A, O	Multi-epitope recombinant proteins B1 (serotype O) and B3 (serotype A)	pET21a+ vector used for recombinant protein expression	100 μg, 50 μg, 10 μg, and 2 μg per dose	subcutenously	Significant protective immunogenicity against serotypes O and A of FMDV, with 100% protection developed from the higher (100µg) doses of both antigens.
Hwang, S.Y. et al.	2023	Republic of Korea	Mice, cattle, pigs	Adult C57BL/6 Mice and The five-month-old cattle and 8- to 10-week-old pigs (n = 5)	Mice (C57BL/6), Cattle, Pigs (5 per group)	FMD type O (including SEA, ME-SA, and Cathay topotypes)	VP4, VP2, and VP3 of the ME-SA topotype (O Manisa) and VP1 of the SEA topotype (Mya98 lineage; O/SKR/Jincheon/2014) or ME-SA topotype (PanAsia2 lineage; O/PAK/44).		15μg/dose for initial vaccination; 20μg for booster in some cases	Intramuscular (mice), intradermal (pigs)	Complete protection against SEA and Cathay topotypes; 50% protection against ME-SA with JC-VP1; 100% protection with 20μg of JC-VP1; 100% protection against all three topotypes with PA2-VP1
Li et al.	2022	China	pigs and cattle	A total of 18 3-month-old pigs and 18 3-month-old cattle	36 (18 pigs and 18 cattle)	O	vp1		12 μg of 146S viral antigen per dose	intramuscular	Induced protective cross-neutralizing antibodies against various FMDV lineages in pigs and cattle
Chathuranga, W.A.G. et al.	2022	Republic of Korea	mice and pigs	Five-week-old female C57BL/6 mice and the mice were divided into three immunization groups (n = 8/group).	Mice 3 groups (n=8/group), Pigs (n=3 or 4/group)	A, O	VP1 residues 132–162 and 192–212 for serotype O (OVM); similar residues for serotype A (AVM)	E Coli	Mice: OVM 20μg and AVM 20μg; Pigs: OVM 250μg and AVM 250μg	intramuscular	100% protection against O/Jincheon/SKR/2014 virus and 75% against A/SKR/GP/2018 virus in pigs
Fudong Zhang et al.	2021	China	mice and guinea pigs	female BALB/c mice (125 in number, aged 7 weeks) were randomized in 5 groups of 25 each	125 mice and 35 guinea pigs	A	Multi-epitope proteins targeting M cells of Foot-and-Mouth Disease Virus (FMDV	Recombinant Lactococcus lactis	0.2 mL (10^9 CFU/mL) for mice; 0.2 mL (10^10 CFU/mL) for guinea pigs	orally	Induced mucosal secretory IgA (SIgA) and IgG secretion, strong cell-mediated immune reactions, and elevated cytokine levels; provided some protection against FMDV
Giselle Rangel et al.	2021	Spain	mice and pigs	Groups of five outbred Swiss mice and eight 9-week-old white cross-bred Landrace female pigs	8 pigs (6 immunized, 2 non-immunized)	FMDV serotype O (O/UKG/11/01)	FMDV B-cell epitope (VP1 140–158) and T-cell epitope (3A 21–35)	Chimeric RHDV Virus-Like Particles (VLPs)	1 mg or 0.1 mg of chimeric VLP L-B/N-T per pig, administered twice	intramuscular	Elicited neutralizing antibodies and conferred partial protection against FMDV challenge in pigs
Shuya Mitoma et al.	2021	Japan and UK	bovine	two animals , named FMD7 and FMD9	2 bovine (FMD7 and FMD9)	O	Identified four epitopes: p220 (VP3: 116-130), p245 (VP1: 31-45), p248 (VP1: 46-60), p432 (VP4: 71-85)		Vaccinated twice with a commercial oil-adjuvanted monovalent O1/Manisa FMD vaccine		Long-lasting memory CD4+ T cells specific to FMDV detected more than four years post-vaccination, indicating effective adaptive immunity
Heshmati, L. et al.	2021	Iran	guinea pigs	35 guinea pigs were randomly divided into seven groups of five animals each	35 guinea pigs	O2016	Peptide 1 (VP1 141-161) and Peptide 2 (VP1 198-211)	Nanoliposomes containing synthetic peptides	100μg of each peptide and 10μg of inactivated FMD virus (O2016)	intramuscular	Induced IgG response, with varying levels of antibody titer across different vaccine formulations
Patricia de León et al.	2021	Spain	pigs	total of (16) pigs that grouped into four pigs and two pigs were immunized and boosted with B2 (pigs 97 and 98) and another two PBS inoculated pigs were maintained as controls	20 pigs (Landrace x Large White, 9 to 12 weeks old)	O	T-cell epitopes 3A (21–35) and 3D (56–70) from FMDV, B-cell epitope VP1 (140–158)	Dendrimeric peptide constructs (B2T-3A, B2T-3D, B2TT-3A3D, B2TT-3D3A)	2 mg of peptide in 2 ml of Montanide ISA 50V2 emulsion		Induction of high levels of neutralizing antibodies (nAbs) and IFN-g-producing cells; modulation of immunogenicity based on the orientation of T-cell epitopes
Xie Y et al.	2020	China	guinea pigs and mice	Thirty-five 6-week-old female BALB/c mice were randomly divided into seven groups (n = 5 each) and Twenty-eight 2-week-old guinea pigs were randomly divided into seven groups (n = 4 each)	28 guinea pigs, 35 BALB/c mice	A	Capsid protein precursor P1-2A and mutated viral 3C protease of FMDV strain A/GDMM/CHA/2013	Replication-deficient human adenovirus type 5	1×10^9 VP for guinea pigs, 1×10^8 VP for mice	intramuscular and intradermal	100% protection of guinea pigs against FMDV challenge; significant humoral and cellular immune responses in mice
Patricia de León et al.	2020	Spain and Austria	pigs	63 pigs immunized, 10 control pigs and Groups of five 5-to-6-week-old outbred female mice	73 total (63 immunized, 10 controls)	O/UKG/11/01	B-cell epitope (VP1 residues 140–158) and T-cell epitopes (3A and 3D)		2 mL of Montanide ISA 50V2 emulsion containing dendrimer peptides	intramuscular	Elicited neutralizing antibodies and IFN-γ-producing T-cells; significant correlation between SLA haplotypes and immune responses
Hyang-Sim Lee et al.	2020	Republic of Korea	pigs	growing pigs raised on a farm in Gyeongbuk province	12 pigs (6 vaccinated with VSV GP-VP1, 6 with GST-VP1, 4 with commercial vaccine)	O	FMDV type O VP1 GH loop epitope (129–169 aa)	Baculovirus system	100 μg of recombinant protein mixed with ISA 206 adjuvant; 2 ml of commercial vaccine	intramuscular	Significant antibody increase in VSV GP-VP1 group compared to GST-VP1 and commercial vaccine groups
Rodrigo Cañas-Arranz et al.	2020	SPAIN	pigs	Groups of five 5-to-6-week-old outbred female mice and White cross-bred Landrace female pigs, 9–12 weeks-old (20 Kg),	15 pigs (9-12 weeks)	(O/UKG/11/01 isolate)	B-cell epitope [VP1(140–158)], T-cell epitope [3A(21–35)]		2 mg of B2T per dose, administered twice (or once for some pigs)	intramuscular	Long-lasting immunity, high levels of neutralizing antibodies, reduced susceptibility to FMDV infection
Rodrigo Cañas-Arranz et al.	2020	spain	pigs	Groups of five 5-to-6-week-old outbred female mice and White cross-bred Landrace female pigs, 9–12 weeks-old (20 Kg),	10 pigs (5 per dose group)	Type O FMDV (O/UKG/11/01 isolate)	B-cell epitope VP1 (136–154) and T-cell epitope 3A (21–35)		2 mg and 0.5 mg of B2T peptide		Elicited protective immune responses, high titers of neutralizing antibodies, and specific T-cell activation; significant protection observed against FMDV challenge
Cañas-Arranz R et al.	2020	spain	pigs and mice	n fifteen 9- to 12-week-old White cross-bred Landrace female pigs (~20 Kg)	Pigs (4 per group), Mice (5 per group)	O	T-cell epitope from FMDV non-structural protein 3D [3D (56–70)]		2 mg of dendrimer peptide per pig, 100 μg per mouse		Elicited neutralizing antibodies and IFN-γ-producing cells in pigs; T-3D showed similar immunogenicity to T-3A

## Sheet: Sheet2
auther	year	country	animal	total numbers	serotype	target of epitope	vaccination dose	route of adminerstration	effacacy
Byeong-Min Song et al.	2024	Korea	guinea pigs	12	O	VP1	200 μg	Intramuscular	0.9043
Byeong-Min Song et al.	2024	Korea	pigs	25	O	3D	1 mg	Intramuscular	0.9043
Shin, S.H. et al.	2024	Korea	mice	20	A		1/10, 1/40, 1/160, 1/640 of 15μg	Intraperitoneally
Shin, S.H. et al.	2024	Korea	pigs	12	A		15μg	footpad injection
Salma Akter et al.	2024	Bangladesh	guinea pigs	20	A		100 μg, 50 μg, 10 μg, and 2 μg	subcutenously
Salma Akter et al.	2024	Bangladesh	guinea pigs	20	O		100 μg, 50 μg, 10 μg, and 2 μg	subcutenously
Hwang, S.Y. et al.	2023	Korea	mice	20	O		1/10, 1/40, 1/160, 1/640 of 15μg	Intramuscular
Hwang, S.Y. et al.	2023	Korea	cattle	5	O			Intramuscular
Hwang, S.Y. et al.	2023	Korea	pigs	5	O			Intradermal
Li et al.	2022	China	pigs	18	O	VP1	12 μg	intramuscular
Li et al.	2022	China	cattle	18	O			Intramuscular
Chathuranga, W.A.G. et al.	2022	Korea	mice	24	A	VP1	20μg	intramuscular
Chathuranga, W.A.G. et al.	2022	Korea	mice	24	O	VP1	20μg	intramuscular
Chathuranga, W.A.G. et al.	2022	Korea	pigs	12:16:00	A	VP1	250μg	intramuscular	0.75
Chathuranga, W.A.G. et al.	2022	Korea	pigs	12:16:00	O	VP1	250μg	intramuscular	1
Fudong Zhang et al.	2021	China	mice	125	A	VP1	0.2mL	oral
Fudong Zhang et al.	2021	China	guinea pigs	35	A	VP1	0.2mL	oral
Shuya Mitoma et al.	2021	Japan and UK	cattle	2	O	VP1
Shuya Mitoma et al.	2021	Japan and UK	cattle	2	O	VP3
Shuya Mitoma et al.	2021	Japan and UK	cattle	2	O	VP4
Heshmati, L. et al.	2021	Iran	guinea pigs	35	O	VP1	100μg	intramuscular
Patricia de León et al.	2021	Spain	pigs	20	O	VP1	2mg	intramuscular
Patricia de León et al.	2021	Spain	pigs	20	O	3A	2mg	intramuscular
Xie Y et al.	2020	China	guinea pigs	28	A			intramuscular	1
Xie Y et al.	2020	China	mice	35	A			intradermal
Patricia de León et al.	2020	Spain	pigs	73	O	VP1	2mL	intramuscular
Hyang-Sim Lee et al.	2020	Korea	pigs	12	O	VP1	100 μg	intramuscular
Rodrigo Cañas-Arranz et al.	2020	Spain	pigs	15	O	VP1	2 mg	intramuscular
Rodrigo Cañas-Arranz et al.	2020	Spain	pigs	10	O	VP1	2 mg
Cañas-Arranz R et al.	2020	Spain	pigs	15	O	3D	2mg	intramuscular
